# Supplementary material for: Identification of the NAC Transcription Factors and Their Function in ABA and Salinity Response in Nelumbo nucifera
Source: Int J Mol Sci. 2022 Oct 16;23(20):12394. doi: 10.3390/ijms232012394 (PMC9604248; doi:10.3390/ijms232012394)
Supplement: Supplementary file 1 [file ijms-23-12394-s001.zip]

Archive with 4 entries (4 files):
- Figure S1.tif
- Figure S2.tif
- Supplyment Table S1.xlsx
- Supplyment Table S2.xlsx
