# Supplementary material for: Identification of the NAC Transcription Factors and Their Function in ABA and Salinity Response in Nelumbo nucifera
Source: Int J Mol Sci. 2022 Oct 16;23(20):12394. doi: 10.3390/ijms232012394 (PMC9604248; doi:10.3390/ijms232012394)
Supplement: Supplementary file 1 [file ijms-23-12394-s001.zip › Supplyment Table S1.xlsx]

## Sheet: Sheet1
Table S1: Primers were used in this study
Name	Sequence 5'-3'
Primers were used for QRT-PCR
NnNAC003-F	ATGCCTGATGAGATGGGAGTGT
NnNAC003-R	TTATTGCTGAAGGCCTGGGC
NnNAC016-F	ATGAAGACTACACAGCTATCTTCTGATG
NnNAC016-R	TTACGAGGATATATATCTCCACAAGAAA
NnNAC025-F	ATGACGTCACATTTGCAGTTACCG
NnNAC025-R	TTATTCCGATAGTTTTTGGATGTCC
NnNAC034-F	ATGGAGAAGTTCAATTTTGTTAGGAA
NnNAC034-R	TCAAGCAGCTTCATGGGTCTC
NnNAC043-F	ATGGGTTTAAGGGACATAGAAGCA
NnNAC043-R	CTAGATGAAAACCATTGTGTTGTCG
NnNAC045-F	ATGGAGAAGTTCAATTTTGTTAAGAATG
NnNAC045-R	TCATGCATCTCTTCTACAAGGAGAGG
NnNAC060-F	ATGGCAATTGCAGCAGCC
NnNAC060-R	CTAGATAAGTACCTTCTGGTAGCGCT
NnNAC065-F	ATGGCCAGAGCATCCCTCC
NnNAC065-R	CTATGAGAGAATCAGCCCCCATA
NnNAC070-F	ATGGATAATCATCAACCAACAACAA
NnNAC070-R	TCAGAAGTTGAGTACGTTGGCG
NnNAC078-F	ATGGAGGGTCTGCCACCAG
NnNAC078-R	TCATTTTCCCAAGTCCAAGAACA
Primers were used for clone
NnNAC003-F	CGTATGGCAAGGATAGCGGT
NnNAC003-R	CACTTCAGCGCCAAAACCTC
NnNAC016-F	TAGGGCTACCAGACTTGGCT
NnNAC016-R	TTATTCCGATAGTTTTTGGATGTCC
NnNAC025-F	CGTTCCGATCATCGCAGAGA
NnNAC025-R	TCCAATCGGCTTATCCGCTC
NnNAC034-F	AATATCGCCTGGTTGTCCCC
NnNAC034-R	CCTTGCAGGGTTGGGAGATT
NnNAC043-F	CCGTGCCAAGTGGTTACAGA
NnNAC043-R	TCCAGCAGAAACCCGAACTC
NnNAC045-F	CCGACGAAGAGCTTGTCCTT
NnNAC045-R	TTGGCTTGTCTCGTGCAGAA
NnNAC060-F	ACATGGTGATGCCGGGATTT
NnNAC060-R	TTGCCTTCAACTTTGCGACG
NnNAC065-F	AGACAACATCCCCGCTCATC
NnNAC065-R	GTCTTTAGTGCACGCACACC
NnNAC070-F	GTGCAGCAATGGAGGAGGAT
NnNAC070-R	GGTAGTGTTGATGCGGGTGA
NnNAC078-F	GCCACCAGGCTATCGTTTCT
NnNAC078-R	TTGCCATGGATCGAGCTTGT
Primers were used to ligate 1300
NnNAC003-1300-F	gagaacacgggggacgagctcATGCCTGATGAGATGGGAGTGT
NnNAC003-1300-R	catgtcgactctagaggatccTTGCTGAAGGCCTGGGC
NnNAC016-1300-F	gagaacacgggggacgagctcATGAAGACTACACAGCTATCTTCTGATG
NnNAC016-1300-R	catgtcgactctagaggatccCGAGGATATATATCTCCACAAGAAA
NnNAC025-1300-F	gagaacacgggggacgagctcATGACGTCACATTTGCAGTTACCG
NnNAC025-1300-R	catgtcgactctagaggatccTTCCGATAGTTTTTGGATGTCC
NnNAC034-1300-F	gagaacacgggggacgagctcATGGGTTTAAGGGACATAGAAGCA
NnNAC034-1300-R	catgtcgactctagaggatccAGCAGCTTCATGGGTCTC
NnNAC043-1300-F	gagaacacgggggacgagctcATGGGTTTAAGGGACATAGAAGCA
NnNAC043-1300-R	catgtcgactctagaggatccGATGAAAACCATTGTGTTGTCG
NnNAC045-1300-F	gagaacacgggggacgagctcATGGAGAAGTTCAATTTTGTTAAGAATG
NnNAC045-1300-R	catgtcgactctagaggatccTGCATCTCTTCTACAAGGAGAGG
NnNAC060-1300-F	gagaacacgggggacgagctcATGGCAATTGCAGCAGCC
NnNAC060-1300-R	catgtcgactctagaggatccGATAAGTACCTTCTGGTAGCGCT
NnNAC065-1300-F	gagaacacgggggacgagctcATGGCCAGAGCATCCCTCC
NnNAC065-1300-R	catgtcgactctagaggatccTGAGAGAATCAGCCCCCATA
NnNAC070-1300-F	gagaacacgggggacgagctcATGGATAATCATCAACCAACAACAA
NnNAC070-1300-R	catgtcgactctagaggatccGAAGTTGAGTACGTTGGCG
NnNAC078-1300-F	gagaacacgggggacgagctcATGGAGGGTCTGCCACCAG
NnNAC078-1300-R	catgtcgactctagaggatccTTTTCCCAAGTCCAAGAACA
Primers were used to ligate 1300
NnNAC016-BD-F	tcagaggaggacctgcatatgATGAAGACTACACAGCTATCTTCTGATG
NnNAC016-BD-R	ttcggcctccatggccatatgTTACGAGGATATATATCTCCACAAGAAA
NnNAC025-BD-F	tcagaggaggacctgcatatgATGACGTCACATTTGCAGTTACCG
NnNAC025-BD-R	ttcggcctccatggccatatgTTATTCCGATAGTTTTTGGATGTCC
NnNAC070-BD-F	tcagaggaggacctgcatatgATGGATAATCATCAACCAACAACAA
NnNAC070-BD-R	ttcggcctccatggccatatgTCAGAAGTTGAGTACGTTGGCG
