# Supplementary material for: Identification of the NAC Transcription Factors and Their Function in ABA and Salinity Response in Nelumbo nucifera
Source: Int J Mol Sci. 2022 Oct 16;23(20):12394. doi: 10.3390/ijms232012394 (PMC9604248; doi:10.3390/ijms232012394)
Supplement: Supplementary file 1 [file ijms-23-12394-s001.zip › Supplyment Table S2.xlsx]

## Sheet: sheet1
Table S2: Expression of lotus NAC genes in various tissues or organs.
gene name	Cotyledon-DAP12-1	Cotyledon-DAP12-2	Cotyledon-DAP12-3	Cotyledon-DAP15-2	Cotyledon-DAP15-3	Cotyledon-DAP15-1	Cotyledon-DAP9-3	Cotyledon-DAP9-1	Cotyledon-DAP9-2	Root-2	Root_Root-3	Root-1	Leaf-2	Leaf-3	Leaf-1	Petiole-2	Petiole-3	Petiole-1
NnNAC001	0	0	0	0.075911	0	0.028856	0	0	0	2.531131	2.055256	1.250939	0.636532	5.65091	4.991785	0.160848	0	0.298965
NnNAC002	0	0	0.020299	0	0	0	0	0	0.020638	5.01845	4.082647	2.10635	0.034633	2.581926	0.094904	0	0.198979	0
NnNAC003	43.219166	34.28904	47.191551	60.767063	53.955612	44.251553	34.293594	39.669052	38.847221	55.6432	46.584686	41.981556	32.264919	43.409008	18.825781	56.901794	14.788172	49.375675
NnNAC004	0.733029	0.980339	0.989149	1.172855	0.956369	1.153222	0.093791	0.222055	0.276576	1.988234	2.750394	2.501944	0.172261	0.952209	1.81533	0.213131	1.391417	0
NnNAC005	0.248906	0.415208	0.144649	0.136339	0.327991	0.158592	0.139197	0.351806	0.05468	2.584315	2.03689	1.138043	1.679836	0.228087	0	0.047537	0	0.146684
NnNAC006	0	0	0	0	0	0	0.026232	0	0	29.169424	25.383842	16.832836	9.418616	1.879671	0.082346	8.070167	2.018619	7.527447
NnNAC007	0	0	0	0	0	0	0	0	0	2.604355	3.338375	1.221468	0	0.174645	0.08556	0.433756	0.448752	0.210591
NnNAC008	0.108646	0.141028	0	0.178188	0.053367	0	0.179143	0.17184	0.07802	19.687061	17.997355	13.385529	2.444772	1.967687	6.719361	0.572553	2.003181	0.397266
NnNAC009	0.041891	0.928488	0.091549	0.141596	0.152931	0.02063	0.571118	1.000676	0.392578	9.965913	8.747832	10.343628	2.142663	11.758247	31.884628	5.114817	0.426801	5.524655
NnNAC010	0	0	0	0	0	0	0	0	0	1.589722	1.234096	0.414321	0.159138	0.867596	0.290763	0.166641	0	0
NnNAC011	0	0	0	0	0	0	0	0	0	0	0	0	0	0	0	0	0	0
NnNAC012	0.57593	0.376925	0.414728	0.208649	0.084473	0.057621	0.697248	1.127849	0.460653	0	0	0	0	0	0	0	0	0
NnNAC013	0	0.033431	0	0	0	0	0	0	0	15.340731	17.078043	14.095589	5.427004	13.809817	0.551435	0.685888	0.786076	0.727662
NnNAC014	1.453876	3.24189	2.551847	1.972424	1.79791	2.042968	1.886752	1.742835	1.509561	8.997077	8.275238	9.282664	5.914582	6.403146	4.006286	7.776507	6.163372	6.109768
NnNAC015	0.047761	0.06499	0.022169	0	0.208174	0	0.124029	0.044298	0.115659	1.752552	2.286893	3.059989	0.283891	1.441439	0.500041	2.23212	0.776973	3.156127
NnNAC016	14.272238	15.667557	14.46032	8.637401	6.885437	6.753747	12.376499	14.625367	13.566035	61.81781	60.06134	57.351799	26.973587	52.972847	54.669285	42.681011	39.107819	43.484238
NnNAC017	26.736448	28.922382	28.702808	31.465565	32.796597	33.726646	24.372581	25.470642	23.910276	27.66642	30.862028	34.79224	2.769186	7.350132	11.573357	10.666967	9.271788	8.801863
NnNAC018	0	0	0	0	0	0.028705	0	0	0	2.295425	1.62021	1.123621	0.542169	4.954174	4.270343	0.160006	0	0.297399
NnNAC019	0.04526	0.256667	0	0	0	0.017994	0.196203	0	0	27.037495	20.048971	10.806761	3.003236	7.204767	0.46824	0.598587	0.938103	0.19931
NnNAC020	0.617054	0.06786	0.073383	0.053646	0.019202	0.043442	0.81259	2.040291	1.407491	0	0	0	0	0	0	0	0	0
NnNAC021	5.917517	10.111719	3.698551	3.287736	2.053975	2.102815	3.522122	4.386841	3.451638	57.900871	42.977051	51.394909	3.769439	11.520959	28.859674	4.757801	3.726703	19.50857
NnNAC022	0.019673	0.010848	0.001463	0.227428	0.035412	0	0.172376	0.010097	0.023375	0.103626	1.964335	3.517802	0	0	1.002886	1.165777	3.652868	0
NnNAC023	0	0	0	0.023774	0	0	0	0	0	0.014008	0	0.009025	0	0.022942	0.014886	0	0	0
NnNAC024	0	0	0	0	0	0	0	0	0	0.015563	0	0.009004	0	0.038167	0.024764	0	0	0
NnNAC025	33.033398	38.537975	22.016993	16.145138	8.823429	11.408103	60.125565	62.474117	59.201889	69.945305	77.715668	83.736168	13.376566	31.033798	86.739868	23.209602	23.07255	29.424116
NnNAC026	0	0	0	0	0	0	0	0	0	8.511732	9.436829	11.509063	1.236248	0	0	0	0	0
NnNAC027	9.573412	12.378242	12.218896	12.740777	12.752985	14.915195	12.1239	16.975107	14.380521	4.674987	3.819509	4.279108	0.460426	0.451075	0.532407	0.632375	0.371933	0.830137
NnNAC028	3.474497	3.68457	2.922022	3.222759	3.464545	3.123662	3.217882	4.017723	3.483472	21.693352	19.14159	14.924626	7.082956	11.196701	12.400159	7.27218	8.533552	12.26872
NnNAC029	0.208443	0.495789	0.328778	0.490061	0	0	0.179302	0.391301	0.557772	33.190582	26.64463	10.923907	0	0	0.611845	0	0	0
NnNAC030	0	0	0	0	0	0	0	0	0	0	0	0	0	0	0	0	0	0
NnNAC031	0	0	0	0	0	0	0	0	0	0	0	0	0	0	0	0	0	0
NnNAC032	0.145934	0.49134	0.182966	0.145203	0.148066	0.146977	0.076912	0.035062	0.075325	83.379997	76.19783	58.182571	1.644539	3.268654	5.35912	0.665349	2.359409	1.021352
NnNAC033	0	0	0	0	0	0	0	0	0	0.559362	1.06605	2.421573	0	0.116725	3.33296	1.12309	1.789571	2.062969
NnNAC034	28.169786	32.722836	25.425962	37.365597	32.379639	34.295734	22.163336	19.934504	20.032286	179.928253	172.255722	166.075912	131.480164	368.07019	1033.022461	304.392639	266.719116	318.845673
NnNAC035	0	0	0	0	0	0	0	0	0	0	0	0	0	0	0	0	0	0
NnNAC036	10.065044	7.655531	9.852629	6.41817	5.597217	5.643712	7.448784	6.105408	7.529445	0.394398	0.673125	1.02002	0	0.079389	0	1.053885	0.103266	1.153363
NnNAC037	0	0	0	0	0	0	0	0	0	9.932992	11.030597	13.438838	0	0	0	0	0	0
NnNAC038	0.065612	0.313018	0.100747	0.352944	0.516814	0.76997	0.183135	0.030326	0.128385	45.52478	35.530891	25.361923	2.323848	1.4404	2.02301	9.026674	6.755813	10.590194
NnNAC039	0	0.049687	0	0	0	0	0	0	0	9.108857	12.485143	15.337763	0.540808	7.391375	36.001396	39.663277	36.96101	49.343704
NnNAC040	20.328882	24.706385	21.22102	14.28839	14.3147	18.045696	20.113119	19.140009	20.308813	21.017025	19.719236	27.049341	4.646287	5.289754	3.726651	21.844658	8.822988	17.541929
NnNAC041	0	0	0	0	0	0	0	0	0	17.475359	14.22615	8.979433	0	0	0	0.158863	0.494728	0.491802
NnNAC042	0	0.103281	0	0	0	0	0	0	0	3.993361	2.823412	0.283376	0.251071	8.69689	0.802128	0.399685	2.426298	0.411407
NnNAC043	0.039081	0.092587	0	0.127413	0	0	0	0.150738	0	48.867046	32.093479	12.036828	12.188167	3.740117	2.289115	3.672786	6.263569	5.432773
NnNAC044	0	0	0	0	0	0	0	0	0	0	0	0	0	0	0	0	0	0
NnNAC045	0.997923	1.537681	0.893893	2.971835	3.017658	2.759289	0.281548	0.106739	0.647937	110.223671	112.122536	120.075569	26.153996	17.292553	53.7164	24.428865	18.959272	34.662693
NnNAC046	12.396565	14.745872	13.93612	15.002557	15.840499	16.180754	9.062789	10.221931	11.682164	3.451817	3.824346	4.491341	0.63346	0.56834	0.521068	0.543527	0.561188	1.124654
NnNAC047	0.086685	0.05885	0.012756	0	0.066851	0	0.034998	0	0	2.705592	2.625722	4.787561	0	0	0.818684	0.059721	0.122288	0
NnNAC048	1.44982	4.957256	1.367624	0.802632	0.89993	0.858831	1.952253	0.878535	0.468807	48.52887	47.761993	47.803383	6.075212	17.156998	19.668203	35.029438	44.325436	33.721462
NnNAC049	0.032955	0.119566	0.085265	0	0	0	0	0.145465	0.033306	11.193879	16.734655	21.717659	0.312851	2.905437	13.708481	2.814405	12.808003	1.958552
NnNAC050	0.200981	0.410596	0.163121	0.570885	0.101356	0.103963	2.29228	0.204078	0.859086	24.670301	37.891239	58.096878	0.530763	8.25854	15.671212	6.350997	36.661983	5.018051
NnNAC051	0	0	0	0	0	0	0	0	0	0	0	0	0	0	0	0	0	0
NnNAC052	0	0	0	0	0	0	0	0	0	9.470738	11.571172	13.846623	0	2.248685	2.914012	3.977244	12.422015	3.026748
NnNAC053	0	0.098309	0	0	0	0	0	0.158633	0.082353	0	0.146507	0	0	0	0	0	0	0
NnNAC054	0.943821	0.932375	0.985293	0.245636	0.30819	0.467084	0.750624	0.670414	0.431218	1.268815	1.3397	0.948201	0.608282	0.138914	0	0.149376	0.106417	0
NnNAC055	0	0	0	0.176754	0.063495	0.046928	0	0	0	2.591228	3.209659	3.97274	3.005419	0.402985	0	1.699667	2.568	1.306397
NnNAC056	0	0	0	0	0	0	0	0	0	3.858072	5.270126	7.825541	0	0.050982	0	0	0	0
NnNAC057	0	0	0	0	0	0	0	0	0	0	0	0	0	0	0	0	0	0
NnNAC058	0	0	0	0	0	0	0	0	0	0	0	0	0	0	0	0	0	0
NnNAC059	6.556833	8.396008	5.466295	10.429503	11.136928	10.900755	2.970282	2.751707	2.938	17.069876	20.964354	28.330301	1.628152	0.389625	0.458255	0.387725	0	0.32716
NnNAC060	0.481963	0.114893	0.142615	0.127582	0.07195	0.093968	0.118077	0.362017	0.178547	40.776279	44.204411	53.085392	26.023182	22.127966	31.515421	0.211232	0.111828	0.156124
NnNAC061	0	0	0.04024	0	0	0	0	0	0	21.903364	20.706865	17.638683	0.47183	0	0	0	0	0
NnNAC062	0.031654	0	0	0	0.031201	0.028235	0	0	0	2.142415	1.60505	1.542704	1.183246	0.176841	0.278312	0.437886	1.273177	0.547313
NnNAC063	55.905739	53.250347	49.721012	60.247734	56.904831	23.877762	155.371765	158.973724	163.426529	23.619318	21.813833	28.957035	5.662457	73.829582	278.541321	62.053432	27.437567	53.894142
NnNAC064	0.185028	0.123158	0.033794	0.134137	0.035253	0.111445	0.347292	0.416315	0.551311	0.491705	0.687635	0.645199	5.939236	5.048183	1.092458	5.555164	1.395806	4.884731
NnNAC065	35.56271	32.763905	39.051243	37.877975	37.993454	38.876698	25.280392	33.597691	28.714401	52.748695	53.124809	53.775093	18.212246	38.620571	39.440807	46.617245	30.282141	32.500061
NnNAC066	4.679127	3.410634	6.454747	4.060548	3.033975	3.37858	4.177667	5.358834	5.446916	52.358387	42.372887	32.28582	7.876272	48.121429	57.448318	23.361574	12.324888	23.245647
NnNAC067	0.491512	0.386991	0.433376	0.416893	0.493309	0.384691	0.386852	0.297979	0.341884	1.507844	1.359566	1.749491	2.459768	0.129173	0	0.342524	0.321347	0.636303
NnNAC068	5.999334	7.367859	11.469774	7.875853	8.300406	6.968498	6.207293	8.350887	8.903158	8.42349	8.857076	8.937146	1.285216	3.780455	6.415159	3.35204	2.449772	3.267651
NnNAC069	3.205716	3.167943	4.911856	4.587301	5.567993	5.4845	2.909133	2.817104	3.202165	4.664864	4.685791	3.259163	0.638176	0.668857	0.405157	0.92589	1.256664	1.738788
NnNAC070	0.062322	0.552267	0.056816	0.029315	0	0	0	0.115208	0.068449	9.347338	7.834344	3.864774	10.589277	10.421638	6.064351	5.473634	1.239235	2.761129
NnNAC071	0.387899	0.349412	0.338539	0.252772	0.179157	0.351002	0.311265	0.449312	0.354125	0	0	0.062343	0.046992	0	0	0.065905	0	0
NnNAC072	0	0.072789	0.037627	0	0	0	0	0.036934	0.038256	1.068917	1.353242	1.471004	0.045161	0	0	0.222978	0.1321	0.386275
NnNAC073	1.120131	3.721973	1.660912	1.241924	0.711687	1.141703	2.761566	3.040189	2.529264	109.681221	105.640259	90.085213	2.062253	10.348144	72.688225	3.158218	3.858306	7.890557
NnNAC074	0.343499	0.41755	0.296898	0.084315	0.168973	0.133542	0.315808	0.404526	0.347453	1.358801	1.877339	2.361413	5.767742	0.192906	0.135595	0	0.061091	0
NnNAC075	0.094745	0.156862	0.079271	0.080129	0.036414	0.071952	0.043876	0.021894	0.114866	0.429256	0.716428	0.521451	1.201164	4.067652	9.546652	20.144831	7.774952	16.785519
NnNAC076	0.150101	0.269871	0.165992	0.024547	0.120408	0.140012	0.158099	0	0.056684	2.067719	1.276679	1.071733	0.434951	0	0	0.028515	0	0.218614
NnNAC077	0.354903	2.211737	0.153525	0.189255	0.215928	0.108106	0.697767	1.37412	1.577404	28.967455	26.81498	26.449982	0	0.078366	0.178471	2.099943	0	3.613039
NnNAC078	0	0	0	0	0	0	0	0	0	0	0	0	13.517561	13.992064	7.506876	4.184999	1.140594	3.4469
NnNAC079	31.719852	27.273918	35.934345	37.523251	39.834396	35.127441	30.761417	36.88451	41.280159	57.618797	48.807907	40.608471	10.115922	12.569655	16.95009	9.914475	10.998219	21.040085
NnNAC080	0.33484	0.119974	0.067725	0.051186	0.048918	0.130178	0.157392	0.018677	0.034139	2.163748	2.21029	2.141701	0	0	0	0	0.053442	0
NnNAC081	0.265999	0.459533	0.208738	0.151838	0.206295	0.209082	0.28017	0.233274	0.092815	3.814099	3.774218	3.48293	0	0.988461	2.282084	0	0.120975	0
NnNAC082	0	0	0	0	0	0	0	0	0	0	0	0	0	0	0	0	0	0
NnNAC083	0	0	0	0	0	0	0	0	0	0	0	0	0	0	0	0	0	0
NnNAC084	0	0	0	0	0	0	0	0	0	0	0	0	0	0	0	0	0	0
NnNAC085	0	0	0	0	0	0	0	0	0	0	0	0	0	0	0	0	0	0
NnNAC086	0	0.065381	0	0	0.024665	0.058751	0.023008	0.016232	0	128.979034	125.975731	120.397163	5.818068	53.99493	262.049011	36.331535	70.810501	41.400181
NnNAC087	0	0.306027	0	0	0	0	0	0	0	0	0.999576	3.213239	0	0.309304	14.480959	0	0.101402	0
NnNAC088	0.060233	0.142691	0.024398	0.196067	0.184022	0.161079	0	0.025075	0.052439	0.280892	0.765149	0.982223	0	0	0	0	0	0
NnNAC089	0.113571	0.176096	0.131244	0.237317	0.115795	0.210597	0.071712	0.077069	0	6.864739	6.297498	4.304181	0.145231	0.109561	0.30313	0.138548	0.339884	0.132485
NnNAC090	0	0	0	0	0	0	0	0	0	0	0	0	0	0	0	0	0	0
NnNAC091	0	0.06472	0	0	0	0.031583	0.022004	0.025754	0	0.034344	0.052349	0.053272	0.040155	0	0	0	0	0
NnNAC092	0	0.05465	0	0	0	0	0	0	0	0	0	0	0	0	0	0	0	0
NnNAC093	0	0.031629	0	0	0	0	0	0	0	0.571339	0.443829	0	0	0	0	0	0	0
NnNAC094	0.221018	0.089819	0.10662	0	0.048435	0.043831	0.092205	0.044157	0.047207	56.673088	66.333267	89.892632	0.334363	0.263627	0	1.14944	4.466421	1.08047
NnNAC095	0	0	0	0	0	0	0	0	0	0	0	0	0	0	0	0	0	0
NnNAC096	0.110352	0.085438	0.017195	0.070357	0.036858	0.132196	0.140332	0.034682	0.017961	0	0.001521	0.017282	0	0.026113	0	0	0	0
NnNAC097	0.081335	0.054896	0	0	0.011472	0.030282	0.0259	0	0.020759	0	0	0	0	0	0	0	0	0
